# Supplementary material for: Viruses Previously Classified as CRF146_BC, a Circulating Recombinant Form of HIV-1 Recently Reported in Brazil, Represent Different Recombinant Forms, One of Which Is Circulating in Spain
Source: Viruses. 2026 Jan 12;18(1):101. doi: 10.3390/v18010101 (PMC12846359; doi:10.3390/v18010101)
Supplement: Supplementary file 1 [file viruses-18-00101-s001.zip]

Archive with 1 entries (1 files):
- viruses-4059699-supplementary.pdf
